# Supplementary material for: Spiders did not repeatedly gain, but repeatedly lost, foraging webs
Source: PeerJ. 2019 Apr 4;7:e6703. doi: 10.7717/peerj.6703 (PMC6451839; doi:10.7717/peerj.6703)
Supplement: Table S1 [file peerj-07-6703-s006.xlsx]

## Sheet: Table S1
Sort	Tip	F&Al_April	F&Al_June	C&Al	F&Al_April_v_F&Al_June	F&Al_June_v_C&Al	F&Al_June_State			F&Al_April_code	F&Al_April_State	F&Al_June_Code	F&Al_June_State
1	Neoramia	3	3	3			irregular ground sheet			0	orb	0	orb
2	AgelenopsisPensylvanica	1	1	1			brush sheet			1	brush sheet	1	brush sheet
3	AgelenopsisEmertoni	1	1	1			brush sheet			2	irregular aerial sheet	2	irregular aerial sheet
4	Callobius	3	3	3			irregular ground sheet			3	irregular ground sheet	3	irregular ground sheet
5	Amaurobius	3	3	3			irregular ground sheet			4	stereotyped aerial sheet	4	stereotyped aerial sheet
6	Metaltella	2	2	3		C&Al irregular ground sheet	irregular aerial sheet			5	cobweb	5	cobweb
7	Amphinecta	2	6	?	Changed in June	C&Al webless as "?"	no foraging web			6	no foraging web	6	no foraging web
8	Spinapis	0	0	0			orb			7	aerial (above ground) silk tube	7	aerial (above ground) silk tube
9	Novanapis	0	0	0			orb			8	tubular silk-lined burrorws	8	no foraging silk-lined burrows
10	Antrodiaetus	8	8	8			no foraging silk-lined burrows			9	irregular tangle (not sheet-like)	9	irregular tangle (not sheet-like)
11	Aliatypus	8	8	8			no foraging silk-lined burrows					10	terminal line
12	Nephila	0	0	0			orb
13	Verrucosa	0	0	0			orb
14	Micrathena	0	0	0			orb
15	Macracantha	0	0	0			orb
16	Gasteracantha	0	0	0			orb
17	Neoscona	0	0	0			orb
18	Cyrtophora	0	0	0			orb
19	Austarchaea	6	6	?		C&Al webless as "?"	no foraging web
20	Demadiana	6	6	?		C&Al webless as "?"	no foraging web
21	Arkys	6	6	?		C&Al webless as "?"	no foraging web
22	Sphodros	7	7	7			aerial (above ground) silk tube
23	Hickmania	2	2	2			irregular aerial sheet
24	Austrochilus	2	2	2			irregular aerial sheet
25	Calponia	6	6	?		C&Al webless as "?"	no foraging web
26	Clubiona	6	6	?		C&Al webless as "?"	no foraging web
27	Nyssus	6	6	?		C&Al webless as "?"	no foraging web
28	Falconina	6	6	?		C&Al webless as "?"	no foraging web
29	Anahita	6	6	?		C&Al webless as "?"	no foraging web
30	Cupiennius	6	6	?		C&Al webless as "?"	no foraging web
31	Hebestatis	2	8	8	Changed in June		no foraging silk-lined burrows
32	Cyclocosmia	2	8	8	Changed in June		no foraging silk-lined burrows
33	Tekelloides2	4	4	4			stereotyped aerial sheet
34	Tekelloides1	4	4	4			stereotyped aerial sheet
35	Cycloctenus	6	6	?		C&Al webless as "?"	no foraging web
36	Menneus	0	0	0			orb
37	DeinopisLongipes	0	0	0			orb
38	Deinopis	0	0	0			orb
39	Paramatachia	6	2	2	Changed in June		irregular aerial sheet
40	CicurinaVobora	2	2	3		C&Al irregular ground sheet	irregular aerial sheet
41	CicurinaTravisae	2	2	3		C&Al irregular ground sheet	irregular aerial sheet
42	Diguetia	2	2	4		C&Al stereotyped aerial sheet	irregular aerial sheet
43	Microhexura	3	3	1		C&Al brush sheet	irregular ground sheet
44	Drymusa	9	9	3		C&Al irregular ground sheet	irregular tangle (not sheet-like)
45	Dysdera	6	6	?		C&Al webless as "?"	no foraging web
46	Stegodyphus	2	2	2			irregular aerial sheet
47	Promyrmekiaphila	1	1	8		C&Al no foraging silk-lined burrows	brush sheet
48	Aptostichus	1	8	8	Changed in June		no foraging silk-lined burrows
49	Kukulcania	9	9	3		C&Al irregular ground sheet	irregular tangle (not sheet-like)
50	Filistata	9	9	3		C&Al irregular ground sheet	irregular tangle (not sheet-like)
51	Sergiolus	6	6	?		C&Al webless as "?"	no foraging web
52	Anzacia	6	6	?		C&Al webless as "?"	no foraging web
53	Progradungula	3	2	4	Changed in June	C&Al stereotyped aerial sheet	irregular aerial sheet
54	Tarlina	3	6	?	Changed in June	C&Al webless as "?"	no foraging web
55	Pianoa	3	6	?	Changed in June	C&Al webless as "?"	no foraging web
56	Gradungula	3	6	?	Changed in June	C&Al webless as "?"	no foraging web
57	CalymnariaPersica	1	1	1			brush sheet
58	Calymnaria	1	1	1			brush sheet
59	Tamopsis	6	6	?		C&Al webless as "?"	no foraging web
60	Porrhothele	3	3	1		C&Al brush sheet	irregular ground sheet
61	Macrothele	3	3	1		C&Al brush sheet	irregular ground sheet
62	Homalonychus	3	6	?	Changed in June	C&Al webless as "?"	no foraging web
63	Huttonia	6	6	?		C&Al webless as "?"	no foraging web
64	HypochilusPococki	3	3	4		C&Al stereotyped aerial sheet	irregular ground sheet
65	HypochilusGertschi	3	3	4		C&Al stereotyped aerial sheet	irregular ground sheet
66	Idiops	8	8	8			no foraging silk-lined burrows
67	Lampona	6	6	?		C&Al webless as "?"	no foraging web
68	Calileptoneta	2	2	2			irregular aerial sheet
69	Archoleptoneta	6	6	?		C&Al webless as "?"	no foraging web
70	Laminacauda	4	4	4			stereotyped aerial sheet
71	Novafroneta	4	4	4			stereotyped aerial sheet
72	Frontinella	4	4	4			stereotyped aerial sheet
73	Liocranidae	6	6	?		C&Al webless as "?"	no foraging web
74	Liphistius2	8	8	8			no foraging silk-lined burrows
75	Liphistius	8	8	8			no foraging silk-lined burrows
76	Schizocosa	6	6	?		C&Al webless as "?"	no foraging web
77	Allocosa	6	6	?		C&Al webless as "?"	no foraging web
78	Pararchaea	6	6	?		C&Al webless as "?"	no foraging web
79	Perissopmeros	6	6	?		C&Al webless as "?"	no foraging web
80	MalkaridaeGH09	6	6	?		C&Al webless as "?"	no foraging web
81	Malkara	6	6	?		C&Al webless as "?"	no foraging web
82	Megahexura	6	3	1	Changed in June	C&Al brush sheet	irregular ground sheet
83	Mecysmauchenius	6	6	?		C&Al webless as "?"	no foraging web
84	Megadyctina	2	2	2			irregular aerial sheet
85	Ero	6	6	?		C&Al webless as "?"	no foraging web
86	Australomimetus	6	6	?		C&Al webless as "?"	no foraging web
87	Teminius	6	6	?		C&Al webless as "?"	no foraging web
88	Uliodon	6	6	?		C&Al webless as "?"	no foraging web
89	Mysmena	0	0	0			orb
90	Mysmenella	0	0	0			orb
91	Microdipoena	0	0	0			orb
92	Brachythele	6	8	8	Changed in June		no foraging silk-lined burrows
93	Pionothele	6	8	8	Changed in June		no foraging silk-lined burrows
94	Aparua	6	8	8	Changed in June		no foraging silk-lined burrows
95	Damarchus	6	8	8	Changed in June		no foraging silk-lined burrows
96	NesticusCooperi	5	5	5			cobweb
97	NesticusBishopi	5	5	5			cobweb
98	Nicodamidae2	2	2	2&3		without genus can't know - family polymorphic anyhow, polymorphic coding better reflects	irregular aerial sheet
99	Nicodamidae1	2	2	3		C&Al irregular ground sheet	irregular aerial sheet
100	Ochyrocera	3	3	1		C&Al brush sheet	irregular ground sheet
101	OecobiusNavus	1	1	1			brush sheet
102	OecobiusCellariorum	1	1	1			brush sheet
103	Opopaea	6	6	?		C&Al webless as "?"	no foraging web
104	Ischnothyreus	6	6	?		C&Al webless as "?"	no foraging web
105	Orsolobidae	6	6	?		C&Al webless as "?"	no foraging web
106	Maoriata	6	6	?		C&Al webless as "?"	no foraging web
107	Peucetia	6	6	?		C&Al webless as "?"	no foraging web
108	Palpimanus	6	6	?		C&Al webless as "?"	no foraging web
109	Othiotops	6	6	?		C&Al webless as "?"	no foraging web
110	Paratropis	6	6	?		C&Al webless as "?"	no foraging web
111	Periegops	6	6	?		C&Al webless as "?"	no foraging web
112	PholcusPhalangioides	2	2	4		C&Al stereotyped aerial sheet	irregular aerial sheet
113	PholcusManueli	2	2	4		C&Al stereotyped aerial sheet	irregular aerial sheet
114	Physoglenidae	4	4	2		C&Al irregular aerial sheet	stereotyped aerial sheet
115	Physoglenes	4	4	2		C&Al irregular aerial sheet	stereotyped aerial sheet
116	Runga	4	4	2		C&Al irregular aerial sheet	stereotyped aerial sheet
117	Meringa	4	4	2		C&Al irregular aerial sheet	stereotyped aerial sheet
118	Pimoa2	4	4	4			stereotyped aerial sheet
119	Pimoa	4	4	4			stereotyped aerial sheet
120	Pisaurina	6	6	?		C&Al webless as "?"	no foraging web
121	Dolomedes	6	6	?		C&Al webless as "?"	no foraging web
122	Molycria	6	6	?		C&Al webless as "?"	no foraging web
123	HabronattusUstulatus	6	6	?		C&Al webless as "?"	no foraging web
124	HabronattusSignatus	6	6	?		C&Al webless as "?"	no foraging web
125	ScytodesThoracica	6	6	2		C&Al irregular aerial sheet	no foraging web
126	Scytodes	6	6	2		C&Al irregular aerial sheet	no foraging web
127	Segestria	1	10	10	Changed in June		terminal line
128	Karaops	6	6	?		C&Al webless as "?"	no foraging web
129	Senoculidae	6	6	?		C&Al webless as "?"	no foraging web
130	Loxosceles	6	3	3	Changed in June		irregular ground sheet
131	Caayguara	6	6	?		C&Al webless as "?"	no foraging web
132	Cambridgea	3	3	3			irregular ground sheet
133	Cepheia	4	4	3		C&Al irregular ground sheet	stereotyped aerial sheet
134	Synotaxus	4	4	4			stereotyped aerial sheet
135	TetragnathaTantalus	0	0	0			orb
136	Nanometa	0	0	0			orb
137	Meta	0	0	0			orb
138	Leucauge	0	0	0			orb
139	Trichopelma	6	8	8	Changed in June		no foraging silk-lined burrows
140	Aphonopelma	6	8	8	Changed in June		no foraging silk-lined burrows
141	Acanthoscurria	6	8	8	Changed in June		no foraging silk-lined burrows
142	Latrodectus	5	5	5			cobweb
143	Theridion	5	5	5			cobweb
144	Euryops	5	6	?	Changed in June	C&Al webless as "?"	no foraging web
145	Anelosimus	5	4	2	Changed in June	C&Al irregular aerial sheet	stereotyped aerial sheet
146	Olgunius	0	0	0			orb
147	TheridiosomaSavannum	0	0	0			orb
148	TheridiosomaGemmosum	0	0	0			orb
149	Baalzebub	0	0	0			orb
150	Sidymella	6	6	?		C&Al webless as "?"	no foraging web
151	Misumenoides	6	6	?		C&Al webless as "?"	no foraging web
152	Trachelas	6	6	?		C&Al webless as "?"	no foraging web
153	Rebilus	6	6	?		C&Al webless as "?"	no foraging web
154	Zosis	0	0	0			orb
155	Uloborus	0	0	0			orb
156	Philoponella	0	0	0			orb
157	Forsterella	6	6	?		C&Al webless as "?"	no foraging web
158	Cybaeodamus	6	6	?		C&Al webless as "?"	no foraging web
159	Tengella	3	2	2	Changed in June		irregular aerial sheet
